# Supplementary material for: The Rheology and Textural Properties of Bakery Products Upcycling Brewers’ Spent Grain
Source: Foods. 2023 Sep 22;12(19):3524. doi: 10.3390/foods12193524 (PMC10572393; doi:10.3390/foods12193524)
Supplement: Supplementary file 1 [file foods-12-03524-s001.zip]

Archive with 1 entries (1 files):
- foods-2597823-supplementary.pdf
